# Supplementary material for: Microsporidia in Rodents—Mus musculus, Rattus norvegicus, and Rattus rattus—A Public Health Concern in the Canary Islands, Spain
Source: Animals (Basel). 2025 Jun 8;15(12):1695. doi: 10.3390/ani15121695 (PMC12189156; doi:10.3390/ani15121695)
Supplement: Supplementary file 1 [file animals-15-01695-s001.zip]

Archive with 2 entries (2 files):
- Table S1 - Statistical results.pdf
- Table S2 - Undetermined microsporidia species.pdf
